# Supplementary material for: Coenzyme Q10 Supplementation Increases Removal of the ATXN3 Polyglutamine Repeat, Reducing Cerebellar Degeneration and Improving Motor Dysfunction in Murine Spinocerebellar Ataxia Type 3
Source: Nutrients. 2022 Aug 31;14(17):3593. doi: 10.3390/nu14173593 (PMC9459709; doi:10.3390/nu14173593)
Supplement: Supplementary file 1 [file nutrients-14-03593-s001.zip]

Archive with 1 entries (1 files):
- nutrients-1840677-supplementary.pdf
